# Supplementary material for: Circadian Phase Determines Tissue-Specific Adaptations to Long-Term Exercise in Obese Mice
Source: Nutrients. 2025 Oct 18;17(20):3281. doi: 10.3390/nu17203281 (PMC12567273; doi:10.3390/nu17203281)
Supplement: Supplementary file 1 [file nutrients-17-03281-s001.zip]

Archive with 1 entries (1 files):
- nutrients-3926721-supplementary.pdf
